# Supplementary material for: Genome-Wide Analysis of Tubulin Gene Family in Cassava and Expression of Family Member FtsZ2-1 during Various Stress
Source: Plants (Basel). 2021 Mar 31;10(4):668. doi: 10.3390/plants10040668 (PMC8065747; doi:10.3390/plants10040668)
Supplement: Supplementary file 1 [file plants-10-00668-s001.zip]

Archive with 2 entries (2 files):
- Supplementary Table.xlsx
- Supplementary Figure.docx
