# Supplementary material for: Genome-Wide Analysis of Tubulin Gene Family in Cassava and Expression of Family Member FtsZ2-1 during Various Stress
Source: Plants (Basel). 2021 Mar 31;10(4):668. doi: 10.3390/plants10040668 (PMC8065747; doi:10.3390/plants10040668)
Supplement: Supplementary file 1 [file plants-10-00668-s001.zip › Supplementary Table.xlsx]

## Sheet: Table S1
Supplementary Table 1. List of the 23 MeTubulin genes and proteins aidentified in this study.
Number	group	Gene Name	Gene ID	p-value	domain structure	Gene description	Total number of positively charged residues（Arg + Lys）	Total number of negatively charged residues (Asp + Glu)	Size（aa）	MW(Da)	pI	Predicted Subcellular location	Chromosome No.	Aliphatic index	Grand average of hydropathicity	Instability index
1	Ib	MeTubulin1	Manes.08G061700	5.6e-114	EILHVQGGQCGNQIGSKFWEVVCDEHGIDPTGKYIGTADLQLERVNVYYNEASCGRYVPRAVLMDLEPGTMDSVRTGPYGQVFRPDNFVFGQSGAGNNWAKGHYTEGAELIDAVLDVVRKEAENCDCLQGFQVCHSLGGGTGSGMGTLLISKIREEYPDRMMLTFSVFPSPKVSDTVVEPYNATLSVHQLVENADECMVLDNEALYDIC	tubulin beta-5 chain	37	63	454	50316.7	4.76	cytoplasm	8	68.46	-0.366	33.77
2	IV	MeTubulin2	Manes.08G024800	2.6e-43	KIKVIGVGGGGSNAVNRMIESAMKGVEFWIVNTDIQAMKMSPVFPENRLQIGQELTRGLGAGGNPDIGMNAAKESKEAIEEALYGSDMVFVTAGMGGGTGTGGAPVIAGIAKSMGILTVGIVTTPFSFEGRRRAVQAQEGIAALRENVDTLIVIPNDKLLTA	cell division protein FtsZ homolog 2-2, chloroplastic-like(FtsZ2-2)	47	51	492	51134.2	5.56	chloroplast thylakoid membrane	8	87.48	-0.076	41.99
3	Ib	MeTubulin3	Manes.02G136200	3.4e-114	EILHVQGGQCGNQIGSKFWEVVCDEHGIDPTGRYAGSSDLQLERVNVYYNEASCGRFVPRAVLMDLEPGTMDSVRTGPYGQIFRPDNFVFGQSGAGNNWAKGHYTEGAELIDAVLDVVRKEAENCDCLQGFQVCHSLGGGTGSGMGTLLISKIREEYPDRMMLTFSVFPSPKVSDTVVEPYNATLSVHQLVENADECMVLDNEALYDIC	tubulin beta	37	61	453	50059.4	4.77	cytoplasm	2	69.71	-0.33	35.87
4	Ic	MeTubulin4	Manes.02G123600	2.8e-114	EILHVQGGQCGNQIGAKFWEVVCAEHGIDSTGRYQGDSDLQLERINVYYNEASCGRFVPRAVLMDLEPGTMDSIRSGTYGQIFRPDNFVFGQSGAGNNWAKGHYTEGAELIDSVLDVVRKEAENCDCLQGFQVCHSLGGGTGSGMGTLLISKIREEYPDRMMMTFSVFPSPKVSDTVVEPYNATLSVHQLVENADECMVLDNEALYDIC	tubulin beta-2 chain-like	37	62	454	50349.7	4.75	cytoplasm	2	67.61	-0.374	36.78
5	Ib	MeTubulin5	Manes.05G200200	2.7e-114	EILHVQGGQCGNQIGSKFWEVVCDEHGIDPTGRYTGSSDLQLERVNVYYNEASCGRFVPRAVLMDLEPGTMDSVRTGPYGQIFRPDNFVFGQSGAGNNWAKGHYTEGAELIDAVLDVVRKEAENCDCLQGFQVCHSLGGGTGSGMGTLLISKIREEYPDRMMLTFSVFPSPKVSDTVVEPYNATLSVHQLVENADECMVLDNEALYDIC	tubulin beta-6 chain	37	61	453	50089.5	4.77	cytoplasm	5	69.48	-0.335	34.96
6	III	MeTubulin6	Manes.05G025900	6e-94	EIITLQVGQCGNQIGMEFWKQLCLEHGISKEGILEDFATQGGDRKDVFFYQADDQHYIPRALLIDLEPRVINGIQNGDYRNLYNHENIFVSDHGGGAGNIWASGYHQGKGVEEDIMDMIDREADGSDSLEGFVLCHSIAGGTGSGMGSYLLETLNDRYSKKLVQTYSVFPNQMETSDVVVQPYNSLLTLKRLTLNADCVVVLDNTALNRIA	tubulin gamma-1 chain-like	48	58	481	53398.6	5.7	cytoplasm	5	89.22	-0.312	28.08
7	Ia	MeTubulin7	Manes.05G147000	1.5e-112	EILHVQGGQCGNQIGSKFWEVICDEHGVDPTGRYTGDGSSDLQIERINVYYNEASGGRYVPRAVLMDLEPGTMDSIRSGPYGQIFRPDNFVFGQSGAGNNWAKGHYTEGAELIDSVLDVVRKEAENCDCLQGFQVCHSLGGGTGSGMGTLLISKIREEYPDRMMLTFSVFPSPKVSDTVVEPYNATLSVHQLVENADECMVLDNEALYDIC	tubulin beta chain	37	62	456	50377.6	4.74	cytoplasm	5	69.44	-0.369	34.69
8	IIb	MeTubulin8	Manes.13G106300	8.6e-94	ECISIHIGQAGIQVGNACWELYCLEHGIQPDGQMPSDKTVGGGDDAFNTFFSETGAGKHVPRAVFVDLEPTVIDEVRTGTYRQLFHPEQLISGKEDAANNFARGHYTIGKEIVDLCLDRIRKLADNCTGLQGFLVFNAVGGGTGSGLGSLLLERLSVDYGKKSKLGFTVYPSPQVSTSVVEPYNSVLSTHSLLEHTDVAVI	hypothetical protein	36	58	424	45794.6	4.93	cytoplasm	13	79.28	-0.182	35.19
9	Ic	MeTubulin9	Manes.09G100400	2.2e-113	EILHIQGGQCGNQIGAKFWEVVCAEHGIDATGKYNGDSELQLERLNVYYNEASGGRYVPRAVLMDLEPGTMDSVRTGPYGQIFRPDNFVFGQSGAGNNWAKGHYTEGAELIDSVLDVVRKEAENCDCLQGFQVCHSLGGGTGSGMGTLLISKIREEFPDRMMLTFSVFPSPKVSDTVVEPYNATLSVHQLVENADECMVLDNEALYDIC	tubulin beta chain	37	60	451	49929.4	4.85	cytoplasm	9	70.05	-0.335	38.2
10	IV	MeTubulin10	Manes.09G055800	1.6e-42	KIKVIGVGGGGSNAVNRMIESAMKGVEFWIVNTDVQAMKMSPVFPENRLQIGQELTRGLGAGGNPEIGMNAAKESKVAIEEALYGSDMVFVTAGMGGGTGTGGAPVIANVAKSMGILTVGIVTTPFSFEGRRRAVQAQEGIAALRDNVDTLIVIPNDKLLTA	cell division protein FtsZ homolog 2-2, chloroplastic（FtsZ2-1）	47	50	493	51316.2	5.96	chloroplast stroma	9	86.08	-0.107	41.29
11	II a	MeTubulin11	Manes.09G140200	1.5e-98	EVISMHIGQAGIQVGNSCWELYCLEHGIQPDGMMPSDTSIGVEHDSFNTFFSETGSGKHVPRAIFVDLEPTVIDEVRTGTYRQLFHPEQLISGKEDAANNFARGHYTVGREIVDLCLDRVRKLADNCTGLQGFLVFSAVGGGTGSGLGSLLLERLSVDYGKKSKLGFTIYPSPQVSTAVVEPYNSVLATHSLLEHTDVAVLLDNEAIYDIC	tubulin alpha-3 chain-like	39	61	456	49694.2	5	cytoplasm	9	83.12	-0.172	38.51
12	Ia	MeTubulin12	Manes.06G058600	8e-112	EILHIQGGQCGNQIGAKFWEVICDEHGIDNTGKYSGDSELQLERINVYYNEASGGRYVPRAVLMDLEPGTMDSLRSGPFGQIFRPDNFVFGQSGAGNNWAKGHYTEGAELIDSVLDVVRKEAEYCDCLQGFQVCHSLGGGTGSGMGTLLISKIREEYPDRMMMTFSVFPSPKVSDTVVEPYNATLSVHQLVENADESMVLDNEALYDIC	tubulin beta chain-like	38	62	451	49890.2	4.78	cytoplasm	6	69.39	-0.365	37.83
13	Ia	MeTubulin13	Manes.06G007200	2e-114	EILHIQGGQCGNQIGAKFWEVVCAEHGIDSTGRYQGDNDLQLERVNVYYNEASCGRYVPRAVLMDLEPGTMDSVRSGPYGQIFRPDNFVFGQSGAGNNWAKGHYTEGAELIDSVLDVVRKEAENCDCLQGFQVCHSLGGGTGSGMGTLLISKIREEYPDRMMLTFSVFPSPKVSDTVVEPYNATLSVHQLVENADECMVLDNEALYDIC	tubulin beta chain-like	37	64	454	50390.7	4.72	cytoplasm	6	70.6	-0.369	35.05
14	Ic	MeTubulin14	Manes.06G147900	9e-115	EILHIQGGQCGNQIGAKFWEVVCAEHGIDSTGRYQGDNDLQLERVNVYYNEASCGRYVPRAVLMDLEPGTMDSVRSGPYGQIFRPDNFVFGQSGAGNNWAKGHYTEGAELIDSVLDVVRKEAENCDCLQGFQVCHSLGGGTGSGMGTLLISKIREEYPDRMMLTFSVFPSPKVSDTVVEPYNATLSVHQLVENADECMVLDNEALYDIC	tubulin beta chain	37	62	454	50337.6	4.75	cytoplasm	6	69.33	-0.372	38.13
15	II a	MeTubulin15	Manes.15G108500	3.3e-99	EIISIHIGQAGIQVGNSCWELYCLEHEIRPDGMMPSDTSVGVAHDAFNTFFSETGSGKHVPRAVFVDLEPTVIDEVRTGPYRQLFHPEQLISGKEDAANNFARGHYTVGKEIVDLCLDRVRKLADNCTGLQGFLVFSAVGGGTGSGLGSLLLERLSVDYGKKSKLGFTIYPSPQVSTAVVEPYNSVLSTHSLLEHTDVSVLLDNEAIYDIC	tubulin alpha-3 chain-like	40	62	456	49699.2	5	cytoplasm	15	83.99	-0.176	37.37
16	III	MeTubulin16	Manes.01G249000	7.2e-94	EIITLQVGQCGNQIGMEFWKQLCLEHGISKEGILEDFATQGGDRKDVFFYQADDQHYIPRALLIDLEPRVINGIQNSEYRNLYNHENIFVSDHGGGAGNNWASGYHQGKGVEEDIMDMIDREADGSDSLEGFVLCHSIAGGTGSGMGSYLLETLNDRYSKKLVQTYSVFPNQMETSDVVVQPYNSLLTLKRLTLNADCVVVLDNTALNRIA	tubulin gamma-1 chain	47	58	480	53240.3	5.67	cytoplasm	1	87.78	-0.329	29.48
17	Ia	MeTubulin17	Manes.01G061400	4.2e-112	EILHIQAGQCGNQIGGKFWEVVCDEHGIDAAGNYVGNSQVQLERVNVYYNEASGGRYVPRAVLMDLEPGTMDSLRTGPYGNIFRPDNFVFGQNGAGNNWAKGHYTEGAELIDSVLDVVRKEAENCDCLQGFQICHSLGGGTGSGMGTLLISKIREEYPDRMMLTFSVFPSPKVSDTVVEPYNATLSVHQLVENADECMVLDNEALYDIC	tubulin beta chain-like	35	62	453	50127.4	4.68	cytoplasm	1	70.13	-0.362	34.74
18	Ic	MeTubulin18	Manes.01G166100	2.6e-114	EILHIQGGQCGNQIGAKFWEVVCAEHGIDSTGRYQGNSDLQLERINVYYNEASCGRFVPRAVLMDLEPGTMDSIRSGTYGQIFRPDNFVFGQSGAGNNWAKGHYTEGAELIDSVLDVVRKEAENCDCLQGFQVCHSLGGGTGSGMGTLLISKIREEYPDRMMLTFSVFPSPKVSDTVVEPYNATLSVHQLVENADECMVLDNEALYDIC	tubulin beta-8 chain-lik	36	61	454	50350.7	4.74	cytoplasm	1	68.48	-0.365	34.99
19	Ia	MeTubulin19	Manes.14G124600	1.1e-113	EILHIQGGQCGNQIGAKFWEVICDEHGIDNTGKYSGDSELQLERINVYYNEASGGRYVPRAVLMDLEPGTMDSVRSGPFGQIFRPDNFVFGQSGAGNNWAKGHYTEGAELIDSVLDVVRKEAENCDCLQGFQVCHSLGGGTGSGMGTLLISKIREEYPDRMMLTFSVFPSPKVSDTVVEPYNATLSVHQLVENADECMVLDNEALYDIC	tubulin beta chain	38	62	451	49839.2	4.78	cytoplasm	14	70.27	-0.357	38.64
20	IV	MeTubulin20	Manes.03G135500	6.1e-38	KIKVVGVGGGGNNAVNRMIGSGLQGVDFYAINTDSQALLQSAAQNPLQIGELLTRGLGTGGNPLLGEQAAEESKEAIANALKGSDLVFITAGMGGGTGSGAAPVVAQISKEAGYLTVGVVTYPFSFEGRKRSLQALEAIEKLQKNVDTLIVIPNDRLLDIA	cell division protein FtsZ homolog 1, chloroplastic(FtsZ1)	37	37	421	43290.1	6.93	chloroplast stroma	3	94.94	-0.015	42.35
21	II a	MeTubulin21	Manes.03G098100	2.8e-100	EIISIHIGQAGIQVGNSCWELYCLEHGIQPDGMMPSDTSVGVAHDAFNTFFSETGSGKHVPRAVFVDLEPTVIDEVRTGSYRQLFHPEQLISGKEDAANNFARGHYTVGKEIVDLCLDRVRKLADNCTGLQGFLVFSAVGGGTGSGLGSLLLERLSVDYGKKSKLGFTIYPSPQVSTAVVEPYNSVLSTHSLLEHTDVAVLLDNEAIYDIC	tubulin alpha-3 chain	39	64	457	49746.2	4.9	cytoplasm	3	84.44	-0.157	37.59
22	IIb	MeTubulin22	Manes.10G087300	3.7e-100	ECISIHIGQAGIQVGNACWELYCLEHGIQPDGQMPSDKTVGGGDDAFNTFFSETGAGKHVPRAVFVDLEPTVIDEVRTGTYRQLFHPEQLISGKEDAANNFARGHYTIGKEIVDLCLDRIRKLADNCTGLQGFLVFNAVGGGTGSGLGSLLLERLSVDYGKKSKLGFTVYPSPQVSTSVVEPYNSVLSTHSLLEHTDVAVLLDNEAIYDIC	tubulin alpha-2 chain	40	63	457	49570.9	4.93	cytoplasm	10	82.09	-0.195	37.32
23	IIb	MeTubulin23	Manes.10G087200	3.8e-73	ECISIHIGQAGIQVGNACWELYCLEHGIQPDGQMPSDKTVGGGDDAFNTFFSETGAGKHVPRAVFVDLEPTVIDE	tubulin alpha-2 chain	35	60	421	45612.5	4.74	cytoplasm	10	83.83	-0.141	39.6

## Sheet: Table S2
Supplementary Table 2. List of the 23 MeTubulin genes and proteins identified in this study.
Gene Name	Gne ID	Sequence Type	Sequences
MeTubulin1	Manes.08G061700	CDS	ATGAGAGAGATCCTTCACGTTCAAGGAGGGCAATGCGGTAACCAGATCGGATCCAAGTTCTGGGAGGTGGTCTGCGATGAACATGGCATAGATCCTACTGGGAAGTACATTGGGACCGCAGATCTGCAGCTTGAGCGTGTCAATGTGTACTACAATGAAGCCTCTTGCGGGAGATATGTTCCTCGAGCTGTGCTCATGGATTTGGAGCCTGGTACAATGGACAGCGTCCGGACAGGTCCTTATGGTCAGGTTTTCAGGCCTGATAATTTCGTTTTTGGACAGTCTGGTGCAGGAAATAACTGGGCTAAGGGTCACTATACTGAGGGTGCTGAGCTTATCGATGCGGTTCTTGATGTTGTTCGGAAGGAGGCGGAGAACTGTGACTGTCTTCAAGGTTTC…
		Protein	MREILHVQGGQCGNQIGSKFWEVVCDEHGIDPTGKYIGTADLQLERVNVYYNEASCGRYVPRAVLMDLEPGTMDSVRTGPYGQVFRPDNFVFGQSGAGNNWAKGHYTEGAELIDAVLDVVRKEAENCDCLQGFQVCHSLGGGTGSGMGTLLISKIREEYPDRMMLTFSVFPSPKVSDTVVEPYNATLSVHQLVENADECMVLDNEALYDICFRTLKLTTPSFGDLNHLISATMSGVTCCLRFPGQLNSDLRKLAVNLIPFPRLHFFMVGFAPLTSRGSQQYRALTVPELTQQMWDAKNMMCAADPRHGRYLTASAMFRGKMSTKEVDEQMINVQNKNSSYFVEWIPNNVKSSVCDIPPRGLSMASTFIGNSTSIQEMFRRVSEQFTAMFRRKAFLHWYT…
MeTubulin2	Manes.08G024800	CDS	ATGGCAGCCTGTCTGTCACCTTATTGTACCTCTTCTGATACTAGAAAACCAATGGGGATGTTAACTGTTCTTGGAGGGAGAGTGTCAGTGGAGAATCACCCAAGCAGACTTGGCTGTCTCAGAATGTCTGATGATAAGAATAGGTATCCGTGTGTCAAGAAGTCAAATATTTCCTATTCTAAATGTTCGGTGAGATGTACTAATGTTAGTCCATATTACAACGACGACTCCTTTCTGGATCTGCACCCTCAAATTTCAATGCTCAGGGGTGAGGGGAACAACATGGCTACCACCTCAAGGAAGGATACTCCAAGTGGAATTATTACTGACAGCTTAGGAGAGGATGCTACTCCAAGTAATTGCAATGAAGCTAAGATCAAAGTTATTGGCGTTGGAGGT…
		Protein	MAACLSPYCTSSDTRKPMGMLTVLGGRVSVENHPSRLGCLRMSDDKNRYPCVKKSNISYSKCSVRCTNVSPYYNDDSFLDLHPQISMLRGEGNNMATTSRKDTPSGIITDSLGEDATPSNCNEAKIKVIGVGGGGSNAVNRMIESAMKGVEFWIVNTDIQAMKMSPVFPENRLQIGQELTRGLGAGGNPDIGMNAAKESKEAIEEALYGSDMVFVTAGMGGGTGTGGAPVIAGIAKSMGILTVGIVTTPFSFEGRRRAVQAQEGIAALRENVDTLIVIPNDKLLTAVSQSTPVTEAFNLADDILRQGVRGISDIITIPGLVNVDFADVRAIMASAGSSLMGIGTATGKARARDAALNAIQSPLLDIGIERATGIVWNITGGSDLTLFEVNAAAEVIYDL…
MeTubulin3	Manes.02G136200	CDS	ATGAGAGAAATCCTTCACGTTCAAGGTGGACAATGTGGTAACCAGATTGGATCCAAGTTTTGGGAGGTCGTTTGTGACGAGCATGGCATCGACCCTACTGGACGATACGCTGGATCCTCTGATCTGCAGTTAGAGCGCGTTAATGTGTACTACAATGAGGCCTCATGCGGGCGATTTGTCCCTCGTGCCGTGCTTATGGATCTTGAGCCTGGTACCATGGACAGTGTGAGGACTGGTCCATATGGTCAAATCTTCAGGCCTGATAACTTTGTGTTTGGTCAGTCTGGTGCTGGAAATAACTGGGCCAAGGGGCATTACACTGAGGGAGCCGAGCTGATTGATGCGGTTTTGGATGTTGTACGCAAGGAGGCTGAGAACTGTGACTGTCTTCAAGGTTTT…
		Protein	MREILHVQGGQCGNQIGSKFWEVVCDEHGIDPTGRYAGSSDLQLERVNVYYNEASCGRFVPRAVLMDLEPGTMDSVRTGPYGQIFRPDNFVFGQSGAGNNWAKGHYTEGAELIDAVLDVVRKEAENCDCLQGFQVCHSLGGGTGSGMGTLLISKIREEYPDRMMLTFSVFPSPKVSDTVVEPYNATLSVHQLVENADECMVLDNEALYDICFRTLKLTTPSFGDLNHLISATMSGVTCCLRFPGQLNSDLRKLAVNLIPFPRLHFFMVGFAPLTSRGSQQYRALTVPELTQQMWDAKNMMCAADPRHGRYLTASAMFRGKMSTKEVDEQMINVQNKNSSYFVEWIPNNVKSSVCDIPPRGLSMASTFIGNSTSIQEMFRRVSEQFTAMFRRKAFLHWYT…
MeTubulin4	Manes.02G123600	CDS	ATGCGTGAGATCCTTCACGTCCAAGGGGGCCAATGCGGCAACCAAATCGGAGCCAAGTTCTGGGAAGTTGTCTGCGCGGAGCACGGCATAGACTCCACTGGTCGCTACCAAGGCGACTCAGATCTTCAACTTGAGAGAATCAACGTCTACTACAATGAGGCTAGTTGCGGCCGTTTTGTCCCTCGTGCTGTTCTCATGGATTTGGAACCTGGTACCATGGACAGCATCAGATCTGGGACTTATGGTCAGATTTTCAGGCCTGATAACTTTGTCTTCGGCCAGTCTGGTGCTGGTAATAACTGGGCGAAAGGCCATTACACTGAAGGTGCCGAGCTTATTGATTCTGTTCTTGATGTGGTTCGAAAGGAGGCTGAGAACTGTGATTGCTTGCAAGGGTTC…
		Protein	MREILHVQGGQCGNQIGAKFWEVVCAEHGIDSTGRYQGDSDLQLERINVYYNEASCGRFVPRAVLMDLEPGTMDSIRSGTYGQIFRPDNFVFGQSGAGNNWAKGHYTEGAELIDSVLDVVRKEAENCDCLQGFQVCHSLGGGTGSGMGTLLISKIREEYPDRMMMTFSVFPSPKVSDTVVEPYNATLSVHQLVENADECMVLDNEALYDICFRTLKLTTPSFGDLNHLISATMSGVTCCLRFPGQLNSDLRKLAVNLIPFPRLHFFMVGFSPLTSRGSQQYRALTVPELTQQMWDAKNMMCAADPRHGRYLTASAMFRGKMSTKEVDEQMLNVQNKNSSYFVEWIPNNVKSTVCDIPPTGLKMAATFIGNSTSIQEMFRRVSEQFTAMFRRKAFLHWYT…
MeTubulin5	Manes.05G200200	CDS	ATGAGAGAAATTCTTCACGTTCAAGGTGGACAATGTGGTAACCAGATCGGATCCAAGTTCTGGGAGGTCGTTTGCGACGAGCACGGTATTGACCCAACTGGAAGATACACAGGTTCCTCGGATCTGCAGTTGGAGCGCGTCAATGTGTACTATAATGAAGCCTCGTGCGGGCGATTTGTCCCTCGTGCTGTGCTTATGGATCTTGAGCCTGGTACCATGGACAGTGTGAGGACTGGTCCCTATGGTCAAATCTTCCGGCCTGATAACTTTGTGTTCGGGCAATCTGGTGCTGGAAATAATTGGGCCAAGGGGCATTACACTGAGGGAGCGGAGCTGATTGATGCAGTTCTCGATGTTGTGCGGAAGGAGGCTGAGAACTGTGACTGTCTTCAAGGTTTT…
		Protein	MREILHVQGGQCGNQIGSKFWEVVCDEHGIDPTGRYTGSSDLQLERVNVYYNEASCGRFVPRAVLMDLEPGTMDSVRTGPYGQIFRPDNFVFGQSGAGNNWAKGHYTEGAELIDAVLDVVRKEAENCDCLQGFQVCHSLGGGTGSGMGTLLISKIREEYPDRMMLTFSVFPSPKVSDTVVEPYNATLSVHQLVENADECMVLDNEALYDICFRTLKLTTPSFGDLNHLISATMSGVTCCLRFPGQLNSDLRKLAVNLIPFPRLHFFMVGFAPLTSRGSQQYRALTVPELTQQMWDAKNMMCAADPRHGRYLTASAMFRGKMSTKEVDEQMINVQNKNSSYFVEWIPNNVKSSVCDIPPRGLSMASTFIGNSTSIQEMFRRVSEQFTAMFRRKAFLHWYT…
MeTubulin6	Manes.05G025900	CDS	ATGCCTCGAGAAATAATCACACTGCAAGTAGGACAATGCGGGAACCAGATCGGCATGGAATTCTGGAAGCAGCTCTGCCTTGAGCACGGTATTAGCAAAGAAGGCATTCTCGAGGATTTCGCCACTCAGGGAGGTGACAGGAAAGATGTGTTCTTCTACCAAGCTGATGATCAGCATTACATACCACGAGCTTTACTAATCGATTTGGAGCCTAGGGTAATCAATGGTATTCAAAACGGTGATTACCGAAATTTATACAATCATGAGAATATCTTTGTTTCAGATCATGGTGGTGGTGCTGGAAATATCTGGGCCAGTGGATATCATCAGGGAAAGGGTGTCGAAGAGGATATAATGGACATGATTGATAGAGAAGCTGATGGAAGTGATAGCCTTGAG…
		Protein	MPREIITLQVGQCGNQIGMEFWKQLCLEHGISKEGILEDFATQGGDRKDVFFYQADDQHYIPRALLIDLEPRVINGIQNGDYRNLYNHENIFVSDHGGGAGNIWASGYHQGKGVEEDIMDMIDREADGSDSLEGFVLCHSIAGGTGSGMGSYLLETLNDRYSKKLVQTYSVFPNQMETSDVVVQPYNSLLTLKRLTLNADCVVVLDNTALNRIAVERLHLSNPTFTQTNSLVSTVMSASTTTLRYPGYMNNDLVGLLASLIPTPRCHFLMTGYTPLTVERQANVIRKTTVLDVMRRLLQTKNIMVSSYARTKEASRAKYISILNIIQGEVDPTQVHESLQRIRERKLVNFIEWGPASIQVALSRKSPYVQTAHRVSGLMLASHTSIRHLFSKCLSQYEK…
MeTubulin7	Manes.05G147000	CDS	ATGAGAGAGATCTTGCACGTTCAGGGAGGCCAATGCGGCAACCAGATTGGCTCTAAATTCTGGGAGGTCATCTGCGATGAACATGGAGTCGATCCTACCGGAAGGTACACAGGTGATGGCTCTTCTGATCTTCAAATTGAGAGGATCAATGTGTATTACAATGAGGCATCCGGTGGAAGGTATGTTCCTAGGGCCGTTCTAATGGATCTTGAACCGGGCACCATGGACAGTATTAGATCCGGTCCTTATGGACAGATCTTCAGGCCTGATAACTTTGTTTTTGGGCAATCTGGTGCTGGAAATAATTGGGCCAAAGGTCATTACACAGAAGGAGCTGAGTTGATCGATTCTGTTCTTGATGTTGTTCGCAAAGAGGCTGAGAATTGTGATTGCTTGCAA…
		Protein	MREILHVQGGQCGNQIGSKFWEVICDEHGVDPTGRYTGDGSSDLQIERINVYYNEASGGRYVPRAVLMDLEPGTMDSIRSGPYGQIFRPDNFVFGQSGAGNNWAKGHYTEGAELIDSVLDVVRKEAENCDCLQGFQVCHSLGGGTGSGMGTLLISKIREEYPDRMMLTFSVFPSPKVSDTVVEPYNATLSVHQLVENADECMVLDNEALYDICFRTLKLSTPSFGDLNHLISATMSGVTCCLRFPGQLNSDLRKLAVNLIPFPRLHFFMVGFAPLTSRGSQQYISLTVPELTQQMWDAKNMMCAADPRHGRYLTASAMFRGRMSTKEVDEQMINVQNKNSSYFVEWIPNNVKSSVCDIPPKGLRMASTFVGNSTSIQEMFRRVSEQFTAMFRRKAFLHW…
MeTubulin8	Manes.13G106300	CDS	ATGAGAGAGTGCATTTCGATCCACATTGGCCAGGCCGGTATTCAGGTCGGAAACGCTTGCTGGGAACTTTACTGCCTCGAGCACGGCATTCAGCCTGATGGCCAGATGCCGAGTGATAAGACCGTTGGTGGAGGTGATGATGCCTTCAATACCTTCTTCAGTGAGACTGGTGCTGGAAAGCATGTTCCACGGGCTGTTTTTGTTGATCTAGAGCCCACCGTTATCGATGAAGTTAGGACTGGGACATATCGCCAGCTTTTCCACCCTGAACAACTCATTAGTGGCAAGGAAGATGCAGCTAACAACTTTGCACGTGGCCACTATACTATTGGAAAGGAGATCGTTGACCTTTGCTTGGATCGTATCCGAAAGCTTGCTGACAACTGCACTGGCCTTCAA…
		Protein	MRECISIHIGQAGIQVGNACWELYCLEHGIQPDGQMPSDKTVGGGDDAFNTFFSETGAGKHVPRAVFVDLEPTVIDEVRTGTYRQLFHPEQLISGKEDAANNFARGHYTIGKEIVDLCLDRIRKLADNCTGLQGFLVFNAVGGGTGSGLGSLLLERLSVDYGKKSKLGFTVYPSPQVSTSVVEPYNSVLSTHSLLEHTDVAVISSLTASLRFDGALNVDVTEFQTNLVPYPRIHFMLSSYAPVISAEKAYHEQLSVAEITNSAFEPSSMMAKCDPRHGKYMACCLMYRGDVVPKDVNAAVATIKTKRTIQFVDWCPTGFKCGINYQPPTVVPGGDLAKVQRAVCMISNSTSVAEVFSRIDHKFDLMYAKRAFVHWYVGEGMEEGEFSEAREDLAALEKD…
MeTubulin9	Manes.09G100400	CDS	ATGCGTGAAATTCTTCATATTCAAGGAGGTCAATGTGGCAACCAAATCGGAGCGAAGTTCTGGGAGGTGGTTTGCGCCGAGCATGGCATTGATGCTACCGGTAAATACAATGGGGATTCTGAACTCCAGCTTGAAAGGCTCAATGTTTATTACAATGAAGCAAGTGGTGGCAGGTATGTGCCAAGGGCTGTCCTTATGGATCTTGAGCCTGGAACCATGGATAGTGTCAGGACAGGCCCCTATGGTCAGATTTTTAGACCTGATAATTTTGTTTTTGGTCAATCTGGTGCCGGAAACAACTGGGCTAAGGGCCATTATACTGAGGGTGCTGAATTGATCGACTCTGTGCTTGATGTTGTTCGCAAAGAAGCAGAGAATTGTGATTGCTTGCAGGGATTT…
		Protein	MREILHIQGGQCGNQIGAKFWEVVCAEHGIDATGKYNGDSELQLERLNVYYNEASGGRYVPRAVLMDLEPGTMDSVRTGPYGQIFRPDNFVFGQSGAGNNWAKGHYTEGAELIDSVLDVVRKEAENCDCLQGFQVCHSLGGGTGSGMGTLLISKIREEFPDRMMLTFSVFPSPKVSDTVVEPYNATLSVHQLVENADECMVLDNEALYDICFRTLKLTTPSFGDLNHLISATMSGVTCCLRFPGQLNSDLRKLAVNLIPFPRLHFFMVGFAPLTSRGSQQYRALTVPELSQQMWDAKNMMCAADPRHGRYLTASAMFRGKMSTKEVDEQMIAVQNKNSSYFVEWIPNNVKSTVCDIPPTGLKMASTFIGNSTSIQEMFRRVSEQFTAMFRRKAFLHWYT…
MeTubulin10	Manes.09G055800	CDS	ATGGCAGCTTGTGTGTCACCATATTGTACTCCTTCTGATACTATAAATCCTATGGGGATGTTAACTGTTCTTGGAGGAAGAGTAAAAATGGAGAATCACCTGGGGAGAATTGGCTCTCTGAAAATATCTGATGATAAAAATAGGTATCTGGATGCCAGCCAAAGGTCAAACTTTTCTTATTTTAAATGTTTAGCGAAGTCTCATAGTGTCAGTCCATATCACAACAAAGACTCTTTTCTGGATCTGCACCCTGAAATTTCAATGCTTAGAGGTGAGGGGAACAACACAGCAACCACTCCAAGGAAGGATACTTCAAGTGGAACTGTTACTGACAGATTCGGAAAGGAATCTAGTCCAAGTAATTATAGTGAAGCTAAAATCAAAGTAATTGGCGTTGGA…
		Protein	MAACVSPYCTPSDTINPMGMLTVLGGRVKMENHLGRIGSLKISDDKNRYLDASQRSNFSYFKCLAKSHSVSPYHNKDSFLDLHPEISMLRGEGNNTATTPRKDTSSGTVTDRFGKESSPSNYSEAKIKVIGVGGGGSNAVNRMIESAMKGVEFWIVNTDVQAMKMSPVFPENRLQIGQELTRGLGAGGNPEIGMNAAKESKVAIEEALYGSDMVFVTAGMGGGTGTGGAPVIANVAKSMGILTVGIVTTPFSFEGRRRAVQAQEGIAALRDNVDTLIVIPNDKLLTAVSQSTPVTEAFNLADDILRQGVRGISDIITIPGLVNVDFADVRAIMASAGSSLMGIGTATGKTRARDAALNAIQSPLLDIGIERATGIVWNITGGSDLTLFEVNAAAEVIYD…
MeTubulin11	Manes.09G140200	CDS	ATGAGGGAGGTGATAAGCATGCACATAGGACAAGCAGGAATTCAGGTTGGGAATTCATGCTGGGAGCTCTACTGCCTTGAACATGGGATTCAGCCTGATGGAATGATGCCCAGTGATACCTCGATAGGTGTTGAACATGATTCCTTCAATACCTTCTTCAGTGAGACTGGTTCCGGCAAGCATGTGCCAAGAGCTATATTTGTTGACCTTGAACCCACTGTGATTGATGAAGTTAGAACTGGGACTTATAGACAACTTTTTCACCCTGAGCAACTTATTTCTGGCAAGGAAGATGCAGCTAATAACTTCGCTAGAGGACATTATACAGTGGGAAGGGAAATTGTTGATCTATGCCTTGACCGAGTGAGGAAGCTGGCTGACAATTGCACTGGTTTGCAA…
		Protein	MREVISMHIGQAGIQVGNSCWELYCLEHGIQPDGMMPSDTSIGVEHDSFNTFFSETGSGKHVPRAIFVDLEPTVIDEVRTGTYRQLFHPEQLISGKEDAANNFARGHYTVGREIVDLCLDRVRKLADNCTGLQGFLVFSAVGGGTGSGLGSLLLERLSVDYGKKSKLGFTIYPSPQVSTAVVEPYNSVLATHSLLEHTDVAVLLDNEAIYDICRRSLDIERPTYTNLNRLISQIISSLTTSLRFDGAINVDITEFQTNLVPYPRIHFMLSSYAPVISAAKAYHEQLSVPEITSSVFEPSSMMAKCDPRHGKYMACCLMYRGDVVPKDVNAAVSTIKTKRTVQFVDWCPTGFKCGINYQPPTVVPGGDLARVQRAVCMISNNTAVAEVFSRIDHKFDLMY…
MeTubulin12	Manes.06G058600	CDS	ATGAGAGAAATTCTTCACATCCAAGGTGGTCAATGCGGTAACCAGATCGGAGCTAAGTTTTGGGAGGTGATTTGCGACGAGCATGGGATTGATAACACCGGAAAGTATAGCGGTGACTCTGAACTCCAGCTTGAGCGTATCAATGTCTATTATAATGAGGCCAGTGGAGGCAGATACGTCCCTCGTGCTGTCCTTATGGATCTGGAGCCTGGTACTATGGATTCTCTTAGATCTGGTCCTTTTGGGCAGATATTCAGACCTGATAACTTCGTTTTTGGCCAGTCTGGAGCAGGGAATAACTGGGCTAAAGGTCATTACACTGAAGGAGCTGAATTGATCGATTCTGTGCTTGATGTTGTCAGGAAAGAAGCTGAGTATTGTGATTGCTTACAGGGATTC…
		Protein	MREILHIQGGQCGNQIGAKFWEVICDEHGIDNTGKYSGDSELQLERINVYYNEASGGRYVPRAVLMDLEPGTMDSLRSGPFGQIFRPDNFVFGQSGAGNNWAKGHYTEGAELIDSVLDVVRKEAEYCDCLQGFQVCHSLGGGTGSGMGTLLISKIREEYPDRMMMTFSVFPSPKVSDTVVEPYNATLSVHQLVENADESMVLDNEALYDICFRTLKLATPTFGDLNHLISATMSGVTCCLRFPGQLNSDLRKLAVNLIPFPRLHFFMVGFAPLTSRGSQQYRALTVPELTQQMWDAKNMMCAADPRHGRYLTASAMFRGKMSTKEVDEQMINVQNKNSSYFVEWIPNNVKSSVCDIPPKGLKMASTFVGNSTSIQEMFRRVSEQFTAMFRRKAFLHWYT…
MeTubulin13	Manes.06G007200	CDS	ATGCGCGAAATTCTTCACATTCAAGGAGGGCAATGCGGGAATCAAATTGGATCAAAGTTTTGGGAAGTTGTTTGTGACGAACATGGAATTGATCCGACCGGACGGTATGACGGAGATTCGGAATTACAGCTAGAGAGAGTAAACGTATATTATAATGAAGTTAGCAATGGCCGGTATGTGCCCCGAGCTGTGCTTATGGATCTTGAGCCCGGTACGATGGATAGTGTGAGGACCGGGCCTTACGGGCAAATTTTTCGACCCGATAACTTTGTATTTGGGCAATCTGGGGCTGGAAATAATTGGGCTAAGGGCCATTATACTGAAGGTGCTGAGCTTATTGATTCAGTCCTTGATGTTGTAAGGAAAGAGGCTGAGAATTGTGATTGCCTGCAAGGATTT…
		Protein	MREILHIQGGQCGNQIGSKFWEVVCDEHGIDPTGRYDGDSELQLERVNVYYNEVSNGRYVPRAVLMDLEPGTMDSVRTGPYGQIFRPDNFVFGQSGAGNNWAKGHYTEGAELIDSVLDVVRKEAENCDCLQGFQVCHSLGGGTGSGMGTLLISKIREEYPDRMMLTFSVFPSPKVSDTVVEPYNATLSVHQLVENADECMVLDNEALYDICFRTLKLTTPSFGDLNHLISATMSGVTCCLRFPGQLNSDLRKLAVNLIPFPRLHFFMVGFAPLISRGSQQYRSLTVPELTQQMWDAKNMMCAADPRHGRYLTASAMFRGKMSTKEVDEQMINVQNKNSSYFVEWIPNNVKSSVCDIPPRGLSMASTFVGNSTSIQEMFRRVSEQFTAMFRRKAFLHWYT…
MeTubulin14	Manes.06G147900	CDS	ATGCGTGAGATTCTTCACATCCAGGGAGGCCAATGCGGTAACCAGATCGGGGCCAAGTTCTGGGAGGTGGTTTGCGCCGAGCACGGGATTGATTCCACAGGCAGGTACCAGGGGGACAACGATCTACAACTTGAACGAGTCAATGTTTACTATAACGAGGCGAGTTGCGGAAGGTATGTTCCACGCGCCGTCCTCATGGATCTGGAACCAGGCACCATGGACAGTGTCAGATCCGGGCCCTACGGGCAGATATTCCGTCCTGATAACTTTGTTTTCGGCCAGTCTGGTGCGGGAAACAACTGGGCTAAGGGACACTATACGGAGGGAGCTGAGTTAATTGACTCGGTTCTTGACGTTGTGAGGAAGGAAGCCGAGAACTGTGACTGTTTGCAAGGTTTT…
		Protein	MREILHIQGGQCGNQIGAKFWEVVCAEHGIDSTGRYQGDNDLQLERVNVYYNEASCGRYVPRAVLMDLEPGTMDSVRSGPYGQIFRPDNFVFGQSGAGNNWAKGHYTEGAELIDSVLDVVRKEAENCDCLQGFQVCHSLGGGTGSGMGTLLISKIREEYPDRMMLTFSVFPSPKVSDTVVEPYNATLSVHQLVENADECMVLDNEALYDICFRTLKLTTPSFGDLNHLISATMSGVTCCLRFPGQLNSDLRKLAVNLIPFPRLHFFMVGFAPLTSRGSQQYRALTVPELTQQMWDAKNMMCAADPRHGRYLTASAMFRGKMSTKEVDEQMINVQNKNSSYFVEWIPNNVKSTVCDIPPTGLKMASTFIGNSTSIQEMFRRVSEQFTAMFRRKAFLHWYT…
MeTubulin15	Manes.15G108500	CDS	ATGAGAGAAATAATAAGCATACACATTGGACAAGCAGGAATTCAGGTTGGAAACTCTTGCTGGGAGCTGTACTGCCTGGAGCACGAGATCCGCCCAGATGGCATGATGCCCAGTGACACTTCAGTGGGTGTTGCACATGATGCTTTCAATACCTTCTTCAGTGAGACTGGTTCAGGCAAACATGTGCCCAGAGCTGTTTTTGTTGACTTGGAACCAACAGTCATTGATGAGGTTCGGACTGGACCTTATAGGCAACTTTTCCACCCTGAGCAGCTTATTTCTGGGAAGGAAGATGCTGCTAATAATTTTGCTAGAGGGCACTACACAGTTGGAAAGGAAATTGTGGATCTCTGCCTTGATCGAGTGAGGAAATTGGCTGATAACTGCACTGGCTTACAA…
		Protein	MREIISIHIGQAGIQVGNSCWELYCLEHEIRPDGMMPSDTSVGVAHDAFNTFFSETGSGKHVPRAVFVDLEPTVIDEVRTGPYRQLFHPEQLISGKEDAANNFARGHYTVGKEIVDLCLDRVRKLADNCTGLQGFLVFSAVGGGTGSGLGSLLLERLSVDYGKKSKLGFTIYPSPQVSTAVVEPYNSVLSTHSLLEHTDVSVLLDNEAIYDICRRSLDIERPTYTNLNRLISQIISSLTTSLRFDGAINVDITEFQTNLVPYPRIHFMLSSYAPVISAEKAYHEQLSVPEITNAVFEPSSMMAKCDPRHGKYMACCLMYRGDVVPKDVNAAVATIKTKRTVQFVDWCPTGFKCGINYQPPTVVPGGDLAKVQRAVCMISNNTAVAEVFSRIDHKFDLMY…
MeTubulin16	Manes.01G249000	CDS	ATGCCTCGAGAAATCATCACATTGCAAGTAGGACAATGCGGGAACCAGATCGGCATGGAATTCTGGAAGCAGCTCTGCCTTGAGCACGGTATTAGCAAAGAAGGCATTCTCGAGGATTTTGCTACTCAGGGAGGTGATAGGAAAGACGTTTTCTTCTACCAAGCTGATGATCAGCATTACATACCAAGAGCTTTACTGATAGATTTGGAGCCTAGGGTAATCAATGGTATTCAGAATAGTGAATACCGAAATCTCTACAATCATGAGAACATCTTTGTTTCAGATCATGGTGGTGGTGCTGGAAATAACTGGGCTAGTGGATATCATCAGGGAAAAGGTGTTGAAGAGGATATAATGGACATGATTGATAGAGAAGCTGATGGAAGTGATAGTCTTGAG…
		Protein	MPREIITLQVGQCGNQIGMEFWKQLCLEHGISKEGILEDFATQGGDRKDVFFYQADDQHYIPRALLIDLEPRVINGIQNSEYRNLYNHENIFVSDHGGGAGNNWASGYHQGKGVEEDIMDMIDREADGSDSLEGFVLCHSIAGGTGSGMGSYLLETLNDRYSKKLVQTYSVFPNQMETSDVVVQPYNSLLTLKRLTLNADCVVVLDNTALNRIAVERLHLSNPTFAQTNSLVSTVMSASTTTLRYPGYMNNDLVGLLASLIPTPRCHFLMTGYTPLTVERQANVIRKTTVLDVMRRLLQTKNIMVSSYARTKEASQAKYISILNIIQGEVDPTQVHESLQRIRERKLVNFIEWGPASIQVALSRKSPYVQTAHRVSGLMLASHTSIRHLFSKCLSQYEK…
MeTubulin17	Manes.01G061400	CDS	ATGAGAGAAATCCTCCATATCCAAGCTGGTCAATGTGGGAATCAAATCGGAGGCAAGTTTTGGGAGGTTGTGTGTGATGAACATGGCATTGATGCAGCTGGAAACTATGTTGGTAACTCTCAGGTTCAGCTTGAGAGGGTTAATGTTTACTACAATGAAGCCAGTGGTGGGCGCTATGTCCCTAGAGCTGTGCTCATGGACCTTGAGCCAGGGACCATGGACAGCTTGAGAACTGGTCCTTATGGGAATATCTTTAGGCCTGACAATTTTGTTTTTGGCCAAAATGGAGCTGGAAATAACTGGGCTAAAGGTCATTACACTGAAGGAGCGGAACTTATTGATTCTGTTCTTGATGTTGTTCGTAAAGAAGCTGAGAATTGTGATTGCTTGCAAGGCTTC…
		Protein	MREILHIQAGQCGNQIGGKFWEVVCDEHGIDAAGNYVGNSQVQLERVNVYYNEASGGRYVPRAVLMDLEPGTMDSLRTGPYGNIFRPDNFVFGQNGAGNNWAKGHYTEGAELIDSVLDVVRKEAENCDCLQGFQICHSLGGGTGSGMGTLLISKIREEYPDRMMLTFSVFPSPKVSDTVVEPYNATLSVHQLVENADECMVLDNEALYDICFRTLKLTNPSFGDLNHLISTTMSGVTCCLRFPGQLNSDLRKLAVNLIPFPRLHFFMVGFAPLTSRGSQQYRALTIPELTQQMWDAKNMMCAADPRHGRYLTASAMFRGKMSTKEVDEQMINVQNKNSSYFVEWIPNNVKSSVCDIPPTGLSMSSTFMGNSTSIQEMFRRVSEQFTVMFRRKAFLHWYT…
MeTubulin18	Manes.01G166100	CDS	ATGCGTGAGATCCTACACATCCAAGGGGGCCAATGCGGTAACCAAATCGGAGCCAAGTTCTGGGAAGTTGTCTGCGCCGAGCACGGCATAGACTCCACTGGTCGCTACCAAGGCAACTCAGATCTTCAGCTTGAAAGAATCAATGTCTACTACAATGAGGCCAGTTGCGGTCGCTTTGTGCCTCGTGCTGTGCTCATGGATTTGGAACCTGGTACAATGGATAGCATCAGATCTGGTACTTATGGTCAGATTTTTAGGCCTGACAACTTCGTGTTCGGCCAATCTGGCGCTGGTAATAACTGGGCTAAAGGCCATTACACTGAAGGTGCTGAGCTTATTGATTCTGTTCTTGACGTTGTTAGAAAGGAGGCTGAGAATTGTGACTGTTTGCAAGGGTTT…
		Protein	MREILHIQGGQCGNQIGAKFWEVVCAEHGIDSTGRYQGNSDLQLERINVYYNEASCGRFVPRAVLMDLEPGTMDSIRSGTYGQIFRPDNFVFGQSGAGNNWAKGHYTEGAELIDSVLDVVRKEAENCDCLQGFQVCHSLGGGTGSGMGTLLISKIREEYPDRMMLTFSVFPSPKVSDTVVEPYNATLSVHQLVENADECMVLDNEALYDICFRTLKLTTPSFGDLNHLISATMSGVTCCLRFPGQLNSDLRKLAVNLIPFPRLHFFMVGFAPLTSRGSQQYRALTVPELTQQMWDAKNMMCAADPRHGRYLTASAMFRGMMSTKEVDEQMLNVQNKNSSYFVEWIPNNVKSTVCDIPPTGLKMASTFIGNSTSIQEMFRRVSEQFTAMFRRKAFLHWYT…
MeTubulin19	Manes.14G124600	CDS	ATGAGAGAAATTCTACACATTCAGGGTGGCCAATGCGGCAACCAGATCGGAGCTAAGTTCTGGGAGGTGATCTGCGATGAGCATGGCATTGATAATACTGGGAAGTACAGTGGTGATTCTGAACTTCAGCTTGAGCGTATCAATGTTTATTATAACGAGGCTAGTGGTGGGAGATATGTGCCTCGTGCTGTTCTTATGGATCTGGAGCCCGGTACCATGGATTCCGTTAGATCTGGACCGTTTGGGCAGATCTTCAGGCCTGATAACTTCGTTTTTGGCCAGTCTGGAGCAGGGAATAACTGGGCTAAAGGCCATTACACTGAAGGAGCTGAATTGATTGATTCTGTGCTTGATGTTGTCAGGAAAGAGGCTGAGAATTGTGATTGCTTGCAAGGATTT…
		Protein	MREILHIQGGQCGNQIGAKFWEVICDEHGIDNTGKYSGDSELQLERINVYYNEASGGRYVPRAVLMDLEPGTMDSVRSGPFGQIFRPDNFVFGQSGAGNNWAKGHYTEGAELIDSVLDVVRKEAENCDCLQGFQVCHSLGGGTGSGMGTLLISKIREEYPDRMMLTFSVFPSPKVSDTVVEPYNATLSVHQLVENADECMVLDNEALYDICFRTLKLATPTFGDLNHLISATMSGVTCCLRFPGQLNSDLRKLAVNLIPFPRLHFFMVGFAPLTSRGSQQYRALTVPELTQQMWDAKNMMCAADPRHGRYLTASAMFRGKMSTKEVDEQMINVQNKNSSYFVEWIPNNVKSSVCDIPPKGLKMASTFIGNSTSIQEMFRRVSEQFTAMFRRKAFLHWYT…
MeTubulin20	Manes.03G135500	CDS	ATGGCGACACTTCATCTTCATCTATCAAATCCCAATGCATCGTCTCCGTCATTGTCGACTTCATTGCACCGCAAGTTTTCTATTTCCCAGAGAACTGGGCGAAGTTCCGTTTGGAAACGATACCGTTCTGGCTCTGGGTCTGTGAGCTGCTCATTTGCCCCAGTGGAGTCTGCCAAAATAAAGGTTGTGGGTGTGGGTGGCGGCGGCAATAATGCCGTCAATCGCATGATTGGCAGTGGTTTGCAGGGCGTTGATTTCTATGCCATAAACACCGATTCTCAAGCGCTATTACAGTCTGCTGCTCAGAACCCACTTCAAATTGGAGAGCTTTTGACTCGTGGTCTAGGTACAGGTGGAAATCCCCTTTTAGGAGAGCAGGCTGCAGAGGAATCAAAAGAA…
		Protein	MATLHLHLSNPNASSPSLSTSLHRKFSISQRTGRSSVWKRYRSGSGSVSCSFAPVESAKIKVVGVGGGGNNAVNRMIGSGLQGVDFYAINTDSQALLQSAAQNPLQIGELLTRGLGTGGNPLLGEQAAEESKEAIANALKGSDLVFITAGMGGGTGSGAAPVVAQISKEAGYLTVGVVTYPFSFEGRKRSLQALEAIEKLQKNVDTLIVIPNDRLLDIADEQTPLQDAFLLADDVLRQGVQGISDIITIPGLVNVDFADVKAVMKDSGTAMLGVGVSSSKNRAEEAAEQATLAPLIGSSIQSATGVVYNITGGKDITLQEVNRVSQVVTSLADPSANIIFGAVVDDRYNGEIHVTIIATGFSQSFQKTLLTDPRAAKLVDKMSGSQEGKGVPLPLKPAT…
MeTubulin21	Manes.03G098100	CDS	ATGAGAGAAATCATAAGCATTCACATTGGACAAGCAGGGATTCAGGTGGGAAACTCATGCTGGGAGCTTTATTGCTTGGAGCATGGCATCCAGCCAGATGGAATGATGCCCAGTGACACTTCAGTAGGCGTTGCGCATGATGCTTTCAATACCTTCTTCAGTGAGACTGGTTCTGGAAAACATGTGCCGAGAGCTGTTTTTGTTGACTTGGAACCAACAGTCATTGATGAAGTTAGGACTGGATCCTATAGGCAACTTTTCCACCCTGAGCAGCTTATTTCTGGGAAAGAAGATGCTGCTAATAATTTTGCTAGAGGGCACTACACAGTTGGAAAGGAAATTGTGGATCTGTGCCTTGATCGAGTGAGGAAATTGGCTGATAACTGCACTGGCTTACAA…
		Protein	MREIISIHIGQAGIQVGNSCWELYCLEHGIQPDGMMPSDTSVGVAHDAFNTFFSETGSGKHVPRAVFVDLEPTVIDEVRTGSYRQLFHPEQLISGKEDAANNFARGHYTVGKEIVDLCLDRVRKLADNCTGLQGFLVFSAVGGGTGSGLGSLLLERLSVDYGKKSKLGFTIYPSPQVSTAVVEPYNSVLSTHSLLEHTDVAVLLDNEAIYDICRRSLDIERPTYTNLNRLISQIISSLTTSLRFDGAINVDVTEFQTNLVPYPRIHFMLSSYAPVISAEKAYHEQLSVPEITNAVFEPSSMMAKCDPRHGKYMACCLMYRGDVVPKDVNAAVATIKTKRTVQFVDWCPTGFKCGINYEPPTVVPGGDLAKVQRAVCMISNNTAVAEVFSRIDHKFDLMY…
MeTubulin22	Manes.10G087300	CDS	ATGAGAGAGTGCATTTCGATTCACATTGGTCAGGCCGGTATCCAGGTCGGCAATGCCTGCTGGGAGCTGTACTGCCTCGAGCACGGTATCCAGCCTGATGGCCAGATGCCAAGTGATAAGACAGTTGGCGGTGGTGATGATGCCTTCAACACCTTTTTCAGTGAAACTGGTGCAGGGAAGCACGTTCCTCGCGCTGTCTTTGTAGATCTTGAGCCCACTGTCATTGATGAAGTCAGGACCGGAACTTACCGCCAGCTCTTCCATCCAGAGCAGCTCATCAGTGGCAAGGAAGATGCTGCCAATAACTTTGCCCGTGGCCATTATACCATTGGCAAGGAAATTGTTGATCTCTGCTTGGACCGCATCAGAAAGCTTGCTGACAACTGCACTGGCCTTCAG…
		Protein	MRECISIHIGQAGIQVGNACWELYCLEHGIQPDGQMPSDKTVGGGDDAFNTFFSETGAGKHVPRAVFVDLEPTVIDEVRTGTYRQLFHPEQLISGKEDAANNFARGHYTIGKEIVDLCLDRIRKLADNCTGLQGFLVFNAVGGGTGSGLGSLLLERLSVDYGKKSKLGFTVYPSPQVSTSVVEPYNSVLSTHSLLEHTDVAVLLDNEAIYDICRRSLDIERPTYTNLNRLVSQVISSLTASLRFDGALNVDVTEFQTNLVPYPRIHFMLSSYAPVISAEKAYHEQLSVAEITNSAFEPSSMMAKCDPRHGKYMACCLMYRGDVVPKDVNAAVATIKTKRTIQFVDWCPTGFKCGINYQPPTVVPGGDLAKVQRAVCMISNSTSVAEVFSRIDHKFDLMY…
MeTubulin23	Manes.10G087200	CDS	ATGAGAGAGTGCATTTCAATTCATATTGGTCAAGCCGGTATCCAGGTCGGCAATGCCTGCTGGGAGCTGTATTGCCTCGAGCATGGCATCCAGCCTGATGGCCAGATGCCAAGTGACAAGACCGTTGGTGGTGGTGACGATGCTTTCAACACCTTTTTCAGTGAAACTGGTGCAGGGAAGCACGTTCCTCGCGCTGTCTTTGTAGATCTTGAACCCACTGTCATTGATGAAGAAATTGTTGATCTCTGCCTGGACCGCATCAGAAAGCTTGCTGATAACTGCACTGGTCTCCAAGGATTCCTTGTATTCAATGCTGTCGGTGGTGGTACTGGATCTGGTCTTGGATCCCTCCTCTTGGAGCGTTTGTCTGTTGATTATGGAAAGAAATCCAAGTTGGGT…
		Protein	MRECISIHIGQAGIQVGNACWELYCLEHGIQPDGQMPSDKTVGGGDDAFNTFFSETGAGKHVPRAVFVDLEPTVIDEEIVDLCLDRIRKLADNCTGLQGFLVFNAVGGGTGSGLGSLLLERLSVDYGKKSKLGFTVYPSPQVSTSVVEPYNSVLSTHSLLEHTDVAVLLDNEAIYDICRRSLDIERPTYTNLNRLVSQVISSLTASLRFDGALNVDVTEFQTNLVPYPRIHFMLSSYAPVISAEKAYHEQLSVAEITNSAFEPSSMMAKCDPRHGKYMACCLMYRGDVVPKDVNAAVATIKTKRTIQFVDWCPTGFKCGINYQPPTVVPGGDLAKVQRAVCMISNSTSVAEVFSRIDHKFDLMYAKRAFVHWYVGEGMEEGEFSEAREDLAALEKDYEE…

## Sheet: Table S3
Supplementary Table 3. List of the 124 tubulin genes in the phylogenetic tree.
Number	group	Gene Name	Gene ID	Gene description	Number	group	Gene Name	Gene ID	Gene description
1	Ia	MeTubulin1	Manes.08G061700	tubulin beta-5 chain	82	IIa	ViTubulin1	VIT_03s0088g00380	tubulin alpha chain
2	IV	MeTubulin2	Manes.08G024800	cell division protein FtsZ homolog 2-2, chloroplastic-like(FtsZ2-2)	83	IIa	ViTubulin2	VIT_00s0373g00010	tubulin alpha chain (Fragment)
3	Ia	MeTubulin3	Manes.02G136200	tubulin beta	84	Ib	ViTubulin3	VIT_17s0000g02450	tubulin beta chain
4	Ib	MeTubulin4	Manes.02G123600	tubulin beta-2 chain-like	85	Ia	ViTubulin4	VIT_18s0001g14360	tubulin beta chain
5	Ia	MeTubulin5	Manes.05G200200	tubulin beta-6 chain	86	Ic	ViTubulin5	VIT_08s0007g01630	tubulin beta chain
6	III	MeTubulin6	Manes.05G025900	tubulin gamma-1 chain-like	87	IV	ViTubulin6	VIT_19s0090g01320	cell division protein FtsZ homolog 1
7	Ic	MeTubulin7	Manes.05G147000	tubulin beta chain	88	Ia	ViTubulin7	VIT_10s0003g05320	tubulin beta chain
8	IIb	MeTubulin8	Manes.13G106300	tubulin alpha chain	89	IV	ViTubulin8	VIT_08s0007g03390	cell division protein FtsZ homolog 2-1, chloroplastic
9	Ib	MeTubulin9	Manes.09G100400	tubulin beta chain	90	Ib	ViTubulin9	VIT_08s0040g00980	tubulin beta chain
10	IV	MeTubulin10	Manes.09G055800	cell division protein FtsZ homolog 2-2, chloroplastic（FtsZ2-1）	91	Ic	ViTubulin10	VIT_06s0004g05870	tubulin beta chain
11	IIa	MeTubulin11	Manes.09G140200	tubulin alpha-3 chain-like	92	Ic	ViTubulin11	VIT_02s0025g03680	tubulin beta chain
12	Ic	MeTubulin12	Manes.06G058600	tubulin beta chain-like	93	Ia	ViTubulin12	VIT_02s0025g03540	tubulin beta chain
13	Ia	MeTubulin13	Manes.06G007200	tubulin beta chain-like	94	III	ViTubulin13	VIT_15s0046g01350	tubulin gamma chain
14	Ib	MeTubulin14	Manes.06G147900	tubulin beta chain	95	Ib	ViTubulin14	VIT_06s0009g02020	tubulin beta chain
15	IIa	MeTubulin15	Manes.15G108500	tubulin alpha-3 chain-like	96	IIb	ViTubulin15	VIT_08s0007g07260	tubulin alpha chain
16	III	MeTubulin16	Manes.01G249000	tubulin gamma-1 chain	97	IIa	ViTubulin16	VIT_18s0001g08250	tubulin alpha chain
17	Ib	MeTubulin17	Manes.01G061400	tubulin beta chain-like	98	IIb	ViTubulin17	VIT_06s0004g00480	tubulin alpha chain
18	Ib	MeTubulin18	Manes.01G166100	tubulin beta-8 chain-lik	99	IIa	ViTubulin18	VIT_14s0108g00440	tubulin alpha chain
19	Ic	MeTubulin19	Manes.14G124600	tubulin beta chain	100	IIb	OsTubulin1	Os07g0574800	tubulin alpha-1 chain
20	IV	MeTubulin20	Manes.03G135500	cell division protein FtsZ homolog 1, chloroplastic(FtsZ1)	101	Ia	OsTubulin2	Os06g0671900	tubulin beta-3 chain
21	IIa	MeTubulin21	Manes.03G098100	tubulin alpha-3 chain	102	IV	OsTubulin3	Os04g0665400	cell division protein FtsZ homolog 1, chloroplastic
22	IIb	MeTubulin22	Manes.10G087300	tubulin alpha-2 chain	103	III	OsTubulin4	Os05g0156600	tubulin gamma-2 chain
23	IIb	MeTubulin23	Manes.10G087200	tubulin alpha-2 chain	104	Ia	OsTubulin5	Os03g0780600	tubulin beta-7 chain
24	IV	AtTubulin1	AT5G55280	FTSZ1-1–homolog of bacterial cytokinesis Z-ring protein FTSZ 1-1	105	IIa	OsTubulin6	Os03g0726100	tubulin alpha chain
25	Ic	AtTubulin2	AT5G44340	tubulin beta chain 4	106	Ib	OsTubulin7	Os01g0282800	tubulin beta-1 chain
26	Ic	AtTubulin3	AT4G20890	tubulin beta-9 chain	107	IV	OsTubulin8	Os03g0646100	cell division protein FtsZ homolog 2-1, chloroplastic
27	IIb	AtTubulin4	AT4G14960	Tubulin alpha-6 Tubulin/FtsZ family protein	108	IIb	OsTubulin9	Os03g0219300	tubulin alpha chain
28	III	AtTubulin5	AT3G61650	gamma-tubulin	109	Ic	OsTubulin10	Os03g0105600	tubulin beta-2 chain
29	Ib	AtTubulin6	AT2G29550	tubulin beta-7 chain	110	IIa	OsTubulin11	Os11g0247300	tubulin alpha-2 chain
30	Ic	AtTubulin7	AT1G75780	tubulin beta-1 chain	111	Ia	OsTubulin12	Os02g0167300	tubulin beta-5 chain
31	IV	AtTubulin8	AT2G36250	FTSZ2-1 Tubulin/FtsZ family protein	112	Ib	OsTubulin13	Os06g0169600	tubulin beta-6 chain
32	Ib	AtTubulin9	AT5G62700	tubulin beta chain 3	113	IV	OsTubulin14	Os05g0443800	cell division protein FtsZ homolog 2-2, chloroplastic
33	III	AtTubulin10	AT5G05620	gamma-tubulin complex protein 2	114	Ia	OsTubulin15	Os03g0661300	tubulin beta-8 chain
34	IIa	AtTubulin11	AT1G64740	alpha-1 tubulin	115	Ib	OsTubulin16	Os01g0805900	tubulin beta-4 chain
35	Ia	AtTubulin12	AT5G12250	beta-6 tubulin
36	Ic	AtTubulin13	AT1G20010	tubulin beta-5 chain
37	IIb	AtTubulin14	AT1G04820	tubulin alpha-4 chain
38	IV	AtTubulin15	AT3G52750	FTSZ2-2 Tubulin/FtsZ family protein
39	IIa	AtTubulin16	AT5G19770	tubulin alpha-3
40	IV	DrTubulin1	Dr16967	cell division protein FtsZ homolog 1
41	Ib	DrTubulin2	Dr19427	tubulin beta-8 chain
42	IV	DrTubulin3	Dr05453	cell division protein FtsZ homolog 2-2
43	Ic	DrTubulin4	Dr14781	tubulin beta chain-like
44	Ia	DrTubulin5	Dr08516	tubulin beta-5 chain
45	IIb	DrTubulin6	Dr04291	tubulin alpha-4 chain-like isoform
46	III	DrTubulin7	Dr07004	tubulin gamma-2 chain
47	IV	DrTubulin8	Dr13111	cell division protein FtsZ homolog 2-1
48	IIb	DrTubulin9	Dr05907	tubulin alpha-4 chain
49	IIa	DrTubulin10	Dr11067	tubulin alpha-3 chain
50	IIa	DrTubulin11	Dr03516	tubulin alpha-5 chain
51	IV	HbTubulin1	XP_021638984.1	cell division protein FtsZ homolog 2-2, chloroplastic-like isoform X1
52	IIa	HbTubulin2	XP_021639959.1	tubulin alpha-2 chain-like
53	IIb	HbTubulin3	XP_021640269.1	tubulin alpha-3 chain-like
54		HbTubulin4	XP_021642015.1	protein misato homolog 1 isoform X1
55	Ia	HbTubulin5	XP_021643770.1	tubulin beta chain-like
56	IIb	HbTubulin6	XP_021644460.1	tubulin alpha chain
57	Ic	HbTubulin7	XP_021647739.1	tubulin beta-2 chain-like
58	Ic	HbTubulin8	XP_021651612.1	tubulin beta-1 chain-like isoform X1
59	Ic	HbTubulin9	XP_021651613.1	tubulin beta-1 chain-like isoform X1
60	Ib	HbTubulin10	XP_021651817.1	tubulin beta-1 chain
61	III	HbTubulin11	XP_021653324.1	tubulin gamma-1 chain
62	III	HbTubulin12	XP_021653800.1	tubulin gamma-1 chain-like isoform X1
63	III	HbTubulin13	XP_021653802.1	tubulin gamma-1 chain-like isoform X2
64	Ia	HbTubulin14	XP_021657800.1	tubulin beta chain-like
65	Ia	HbTubulin15	XP_021661239.1	tubulin beta chain
66	IIb	HbTubulin16	XP_021663209.1	tubulin alpha-2 chain-like
67	IIa	HbTubulin17	XP_021663461.1	tubulin alpha chain
68	Ib	HbTubulin18	XP_021664616.1	tubulin beta-6 chain-like
69	Ia	HbTubulin19	XP_021668050.1	tubulin beta chain-like
70	IV	HbTubulin20	XP_021670048.1	cell division protein FtsZ homolog 2-2, chloroplastic-like
71	Ic	HbTubulin21	XP_021671650.1	tubulin beta-1 chain-like
72	Ia	HbTubulin22	XP_021671870.1	tubulin beta chain-like
73	IIa	HbTubulin23	XP_021676836.1	tubulin alpha-2 chain
74	IIb	HbTubulin24	XP_021679987.1	tubulin alpha-3 chain-like
75	Ic	HbTubulin25	XP_021682460.1	tubulin beta-2 chain
76	IIb	HbTubulin26	XP_021686042.1	tubulin alpha-3 chain-like
77	IV	HbTubulin27	XP_021687555.1	cell division protein FtsZ homolog 1, chloroplastic
78	Ic	HbTubulin28	XP_021690023.1	tubulin beta-1 chain
79	Ic	HbTubulin29	XP_021691108.1	tubulin beta chain-like
80	IIa	HbTubulin30	XP_021692330.1	tubulin alpha chain-like
81	Ia	HbTubulin31	XP_021692734.1	tubulin beta chain-like

## Sheet: Table S4
Supplementary Table 4. Analysis and distribution of conserved motifs and shuffle-motifs in cassava tubulin proteins.
Motif	Width	E-value	Motif Consensus	function annotation
1	20	4.4e-289	QCGNQIGAKFWEVVCLEHGI	N/A
2	20	9.1e-280	MFRRKAFLHWYTGEGMDEME	N/A
3	20	2.6e-276	MMCAADPRHGRYLTASAMFR	N/A
4	20	3.0e-263	LDVVRKEAENCDCLQGFQVC	N/A
5	20	3.0e-270	NLIPFPRLHFFMVGFAPLTS	N/A
6	20	8.3e-263	PSPKVSDTVVEPYNATLSVH	N/A
7	20	9.7e-256	YFVEWIPNNVKSSVCDIPPT	N/A
8	20	9.7e-251	ENADECMVLDNEALYDICFR	N/A
9	20	1.2e-240	SATMSGVTCCLRFPGQLNSD	N/A
10	20	2.2e-238	PDNFVFGQSGAGNNWAKGHY	N/A

## Sheet: Table S5
Supplementary Table 5. Segmentally duplicated MeTubulin gene pairs.
Gene Name	Gene ID	Gene Name	Gene ID	Duplication Type
MeTubulin18	Manes.01G166100	MeTubulin9	Manes.09G100400	Segmental duplication
MeTubulin4	Manes.02G123600	MeTubulin9	Manes.09G100400	Segmental duplication
MeTubulin2	Manes.08G024800	MeTubulin10	Manes.09G055800	Segmental duplication
MeTubulin12	Manes.06G058600	MeTubulin19	Manes.14G124600	Segmental duplication
MeTubulin11	Manes.09G140200	MeTubulin15	Manes.15G108500	Segmental duplication
MeTubulin16	Manes.01G249000	MeTubulin6	Manes.05G025900	Segmental duplication
MeTubulin18	Manes.01G166100	MeTubulin4	Manes.02G123600	Segmental duplication

## Sheet: Table S6
Supplementary Table 6. One-to-one orthologous relationships between cassava and other five plant species.
MeTubulin Gene Name	MeTubulin Gene ID	AtTubulin Gene Name	AtTubulin Gene ID	Identity (%)
MeTubulin7	Manes.05G147000	AtTubulin7	AT1G75780	96.99
MeTubulin7	Manes.05G147000	AtTubulin13	AT1G20010	95.6
MeTubulin18	Manes.01G166100	AtTubulin6	AT2G29550	94.61
MeTubulin4	Manes.02G123600	AtTubulin6	AT2G29550	96.52
MeTubulin2	Manes.08G024800	AtTubulin8	AT2G36250	76.64
MeTubulin10	Manes.09G055800	AtTubulin8	AT2G36250	77.66
MeTubulin16	Manes.01G249000	AtTubulin5	AT3G61650	96.41
MeTubulin6	Manes.05G025900	AtTubulin5	AT3G61650	95.98
MeTubulin2	Manes.08G024800	AtTubulin15	AT3G52750	77.94
MeTubulin10	Manes.09G055800	AtTubulin15	AT3G52750	78.53
MeTubulin3	Manes.02G136200	AtTubulin12	AT5G12250	96.83
MeTubulin20	Manes.03G135500	AtTubulin1	AT5G55280	88.1
MeTubulin Gene Name	MeTubulin Gene ID	DrTubulin Gene Name	DrTubulin Gene ID	Identity (%)
MeTubulin15	Manes.15G108500	DrTubulin10	Dr11067	90.24
MeTubulin18	Manes.01G166100	DrTubulin2	Dr19427	87.05
MeTubulin4	Manes.02G123600	DrTubulin2	Dr19427	97.29
MeTubulin9	Manes.09G100400	DrTubulin2	Dr19427	87.77
MeTubulin2	Manes.08G024800	DrTubulin8	Dr13111	75.15
MeTubulin10	Manes.09G055800	DrTubulin8	Dr13111	75.36
MeTubulin19	Manes.14G124600	DrTubulin4	Dr14781	97.29
MeTubulin Gene Name	MeTubulin Gene ID	OsTubulin Gene Name	OsTubulin Gene ID	Identity (%)
MeTubulin3	Manes.02G136200	OsTubulin16	Os01g0805900	97.53
MeTubulin Gene Name	MeTubulin Gene ID	ViTubulin Gene Name	ViTubulin Gene ID	Identity (%)
MeTubulin19	Manes.14G124600	ViTubulin7	VIT_10s0003g05320	99.09
MeTubulin16	Manes.01G249000	ViTubulin13	VIT_15s0046g01350	99.37
MeTubulin6	Manes.05G025900	ViTubulin13	VIT_15s0046g01350	97.68
MeTubulin14	Manes.06G147900	ViTubulin15	VIT_16s0050g00380	98.2
MeTubulin13	Manes.06G007200	ViTubulin3	VIT_17s0000g02450	96.28
MeTubulin7	Manes.05G147000	ViTubulin4	VIT_18s0001g14360	96.66
MeTubulin20	Manes.03G135500	ViTubulin6	VIT_19s0090g01320	94.46
MeTubulin17	Manes.01G061400	ViTubulin12	VIT_02s0025g03540	98.36
MeTubulin17	Manes.01G061400	ViTubulin11	VIT_02s0025g03680	93.95
MeTubulin23	Manes.10G087200	ViTubulin1	VIT_03s0088g00380	91.33
MeTubulin18	Manes.01G166100	ViTubulin10	VIT_06s0004g05870	96.74
MeTubulin4	Manes.02G123600	ViTubulin10	VIT_06s0004g05870	96.74
MeTubulin3	Manes.02G136200	ViTubulin14	VIT_06s0009g02020	98.21
MeTubulin9	Manes.09G100400	ViTubulin10	VIT_06s0004g05870	96.51
MeTubulin15	Manes.15G108500	ViTubulin17	VIT_06s0004g00480	97.1
MeTubulin4	Manes.02G123600	ViTubulin5	VIT_08s0007g01630	97.06
MeTubulin2	Manes.08G024800	ViTubulin8	VIT_08s0007g03390	81.93
MeTubulin1	Manes.08G061700	ViTubulin9	VIT_08s0040g00980	97.09
MeTubulin9	Manes.09G100400	ViTubulin5	VIT_08s0007g01630	96.05
MeTubulin11	Manes.09G140200	ViTubulin2	VIT_08s0007g07260	91.3
MeTubulin10	Manes.09G055800	ViTubulin8	VIT_08s0007g03390	84.16
MeTubulin15	Manes.15G108500	ViTubulin2	VIT_08s0007g07260	91.61
MeTubulin Gene Name	MeTubulin Gene ID	PtTubulin Gene Name	PtTubulin Gene ID	Identity (%)
MeTubulin18	Manes.01G166100	PtTubulin27	Potri.001G246900	97.91
MeTubulin17	Manes.01G061400	PtTubulin23	Potri.001G104600	96.14
MeTubulin17	Manes.01G061400	PtTubulin25	Potri.001G106100	93.72
MeTubulin3	Manes.02G136200	PtTubulin29	Potri.001G272700	95.54
MeTubulin4	Manes.02G123600	PtTubulin27	Potri.001G246900	97.44
MeTubulin23	Manes.10G087200	PtTubulin24	Potri.001G289500	90.44
MeTubulin19	Manes.14G124600	PtTubulin22	Potri.001G464400	97.97
MeTubulin15	Manes.15G108500	PtTubulin30	Potri.001G004600	95.1
MeTubulin16	Manes.01G249000	PtTubulin17	Potri.002G167800	97.89
MeTubulin7	Manes.05G147000	PtTubulin19	Potri.002G021800	95.6
MeTubulin6	Manes.05G025900	PtTubulin17	Potri.002G167800	96
MeTubulin17	Manes.01G061400	PtTubulin9	Potri.003G125400	94.16
MeTubulin17	Manes.01G061400	PtTubulin10	Potri.003G126800	97.27
MeTubulin15	Manes.15G108500	PtTubulin8	Potri.003G220300	97.27
MeTubulin7	Manes.05G147000	PtTubulin21	Potri.005G239900	95.38
MeTubulin18	Manes.01G166100	PtTubulin5	Potri.009G040200	96.45
MeTubulin3	Manes.02G136200	PtTubulin3	Potri.009G067200	97.76
MeTubulin4	Manes.02G123600	PtTubulin5	Potri.009G040200	96.01
MeTubulin13	Manes.06G007200	PtTubulin31	Potri.012G047600	95.94
MeTubulin11	Manes.09G140200	PtTubulin7	Potri.013G056800	96.06
MeTubulin13	Manes.06G007200	PtTubulin16	Potri.015G038800	95.94
MeTubulin1	Manes.08G061700	PtTubulin13	Potri.016G033200	97.52
MeTubulin9	Manes.09G100400	PtTubulin15	Potri.016G107300	95.73

## Sheet: Table S7
Supplementary Table 7. Information of the 23 tubulin domains .
Gene Name	Gene ID	Domain location	Domain size (aa)	Number of domain conserved residues	Percentage of conserved residues	Domain sequence
MeTubulin1	Manes.08G061700	3-211	209	98	0.4689	EILHVQGGQCGNQIGSKFWEVVCDEHGIDPTGKYIGTADLQLERVNVYYNEASCGRYVPRAVLMDLEPGTMDSVRTGPYGQVFRPDNFVFGQSGAGNNWAKGHYTEGAELIDAVLDVVRKEAENCDCLQGFQVCHSLGGGTGSGMGTLLISKIREEYPDRMMLTFSVFPSPKVSDTVVEPYNATLSVHQLVENADECMVLDNEALYDIC
MeTubulin2	Manes.08G024800	125-286	162	44	0.271605	KIKVIGVGGGGSNAVNRMIESAMKGVEFWIVNTDIQAMKMSPVFPENRLQIGQELTRGLGAGGNPDIGMNAAKESKEAIEEALYGSDMVFVTAGMGGGTGTGGAPVIAGIAKSMGILTVGIVTTPFSFEGRRRAVQAQEGIAALRENVDTLIVIPNDKLLTA
MeTubulin3	Manes.02G136200	3-211	212	98	0.462264	EILHVQGGQCGNQIGSKFWEVVCDEHGIDPTGRYAGSSDLQLERVNVYYNEASCGRFVPRAVLMDLEPGTMDSVRTGPYGQIFRPDNFVFGQSGAGNNWAKGHYTEGAELIDAVLDVVRKEAENCDCLQGFQVCHSLGGGTGSGMGTLLISKIREEYPDRMMLTFSVFPSPKVSDTVVEPYNATLSVHQLVENADECMVLDNEALYDIC
MeTubulin4	Manes.02G123600	3-211	213	97	0.455399	EILHVQGGQCGNQIGAKFWEVVCAEHGIDSTGRYQGDSDLQLERINVYYNEASCGRFVPRAVLMDLEPGTMDSIRSGTYGQIFRPDNFVFGQSGAGNNWAKGHYTEGAELIDSVLDVVRKEAENCDCLQGFQVCHSLGGGTGSGMGTLLISKIREEYPDRMMMTFSVFPSPKVSDTVVEPYNATLSVHQLVENADECMVLDNEALYDIC
MeTubulin5	Manes.05G200200	3-211	213	98	0.460094	EILHVQGGQCGNQIGSKFWEVVCDEHGIDPTGRYTGSSDLQLERVNVYYNEASCGRFVPRAVLMDLEPGTMDSVRTGPYGQIFRPDNFVFGQSGAGNNWAKGHYTEGAELIDAVLDVVRKEAENCDCLQGFQVCHSLGGGTGSGMGTLLISKIREEYPDRMMLTFSVFPSPKVSDTVVEPYNATLSVHQLVENADECMVLDNEALYDIC
MeTubulin6	Manes.05G025900	4-214	215	71	0.330233	EIITLQVGQCGNQIGMEFWKQLCLEHGISKEGILEDFATQGGDRKDVFFYQADDQHYIPRALLIDLEPRVINGIQNGDYRNLYNHENIFVSDHGGGAGNIWASGYHQGKGVEEDIMDMIDREADGSDSLEGFVLCHSIAGGTGSGMGSYLLETLNDRYSKKLVQTYSVFPNQMETSDVVVQPYNSLLTLKRLTLNADCVVVLDNTALNRIA
MeTubulin7	Manes.05G147000	3-213	212	97	0.457547	EILHVQGGQCGNQIGSKFWEVICDEHGVDPTGRYTGDGSSDLQIERINVYYNEASGGRYVPRAVLMDLEPGTMDSIRSGPYGQIFRPDNFVFGQSGAGNNWAKGHYTEGAELIDSVLDVVRKEAENCDCLQGFQVCHSLGGGTGSGMGTLLISKIREEYPDRMMLTFSVFPSPKVSDTVVEPYNATLSVHQLVENADECMVLDNEALYDIC
MeTubulin8	Manes.13G106300	3-203	201	83	0.412935	ECISIHIGQAGIQVGNACWELYCLEHGIQPDGQMPSDKTVGGGDDAFNTFFSETGAGKHVPRAVFVDLEPTVIDEVRTGTYRQLFHPEQLISGKEDAANNFARGHYTIGKEIVDLCLDRIRKLADNCTGLQGFLVFNAVGGGTGSGLGSLLLERLSVDYGKKSKLGFTVYPSPQVSTSVVEPYNSVLSTHSLLEHTDVAVI
MeTubulin9	Manes.09G100400	3-211	210	97	0.461905	EILHIQGGQCGNQIGAKFWEVVCAEHGIDATGKYNGDSELQLERLNVYYNEASGGRYVPRAVLMDLEPGTMDSVRTGPYGQIFRPDNFVFGQSGAGNNWAKGHYTEGAELIDSVLDVVRKEAENCDCLQGFQVCHSLGGGTGSGMGTLLISKIREEFPDRMMLTFSVFPSPKVSDTVVEPYNATLSVHQLVENADECMVLDNEALYDIC
MeTubulin10	Manes.09G055800	126-287	163	43	0.263804	KIKVIGVGGGGSNAVNRMIESAMKGVEFWIVNTDVQAMKMSPVFPENRLQIGQELTRGLGAGGNPEIGMNAAKESKVAIEEALYGSDMVFVTAGMGGGTGTGGAPVIANVAKSMGILTVGIVTTPFSFEGRRRAVQAQEGIAALRDNVDTLIVIPNDKLLTA
MeTubulin11	Manes.09G140200	3-213	212	92	0.433962	EVISMHIGQAGIQVGNSCWELYCLEHGIQPDGMMPSDTSIGVEHDSFNTFFSETGSGKHVPRAIFVDLEPTVIDEVRTGTYRQLFHPEQLISGKEDAANNFARGHYTVGREIVDLCLDRVRKLADNCTGLQGFLVFSAVGGGTGSGLGSLLLERLSVDYGKKSKLGFTIYPSPQVSTAVVEPYNSVLATHSLLEHTDVAVLLDNEAIYDIC
MeTubulin12	Manes.06G058600	3-211	210	96	0.457143	EILHIQGGQCGNQIGAKFWEVICDEHGIDNTGKYSGDSELQLERINVYYNEASGGRYVPRAVLMDLEPGTMDSLRSGPFGQIFRPDNFVFGQSGAGNNWAKGHYTEGAELIDSVLDVVRKEAEYCDCLQGFQVCHSLGGGTGSGMGTLLISKIREEYPDRMMMTFSVFPSPKVSDTVVEPYNATLSVHQLVENADESMVLDNEALYDIC
MeTubulin13	Manes.06G007200	3-211	210	98	0.466667	EILHIQGGQCGNQIGAKFWEVVCAEHGIDSTGRYQGDNDLQLERVNVYYNEASCGRYVPRAVLMDLEPGTMDSVRSGPYGQIFRPDNFVFGQSGAGNNWAKGHYTEGAELIDSVLDVVRKEAENCDCLQGFQVCHSLGGGTGSGMGTLLISKIREEYPDRMMLTFSVFPSPKVSDTVVEPYNATLSVHQLVENADECMVLDNEALYDIC
MeTubulin14	Manes.06G147900	3-211	210	98	0.466667	EILHIQGGQCGNQIGAKFWEVVCAEHGIDSTGRYQGDNDLQLERVNVYYNEASCGRYVPRAVLMDLEPGTMDSVRSGPYGQIFRPDNFVFGQSGAGNNWAKGHYTEGAELIDSVLDVVRKEAENCDCLQGFQVCHSLGGGTGSGMGTLLISKIREEYPDRMMLTFSVFPSPKVSDTVVEPYNATLSVHQLVENADECMVLDNEALYDIC
MeTubulin15	Manes.15G108500	3-213	211	93	0.440758	EIISIHIGQAGIQVGNSCWELYCLEHEIRPDGMMPSDTSVGVAHDAFNTFFSETGSGKHVPRAVFVDLEPTVIDEVRTGPYRQLFHPEQLISGKEDAANNFARGHYTVGKEIVDLCLDRVRKLADNCTGLQGFLVFSAVGGGTGSGLGSLLLERLSVDYGKKSKLGFTIYPSPQVSTAVVEPYNSVLSTHSLLEHTDVSVLLDNEAIYDIC
MeTubulin16	Manes.01G249000	4-214	212	71	0.334906	EIITLQVGQCGNQIGMEFWKQLCLEHGISKEGILEDFATQGGDRKDVFFYQADDQHYIPRALLIDLEPRVINGIQNSEYRNLYNHENIFVSDHGGGAGNNWASGYHQGKGVEEDIMDMIDREADGSDSLEGFVLCHSIAGGTGSGMGSYLLETLNDRYSKKLVQTYSVFPNQMETSDVVVQPYNSLLTLKRLTLNADCVVVLDNTALNRIA
MeTubulin17	Manes.01G061400	3-211	210	97	0.461905	EILHIQAGQCGNQIGGKFWEVVCDEHGIDAAGNYVGNSQVQLERVNVYYNEASGGRYVPRAVLMDLEPGTMDSLRTGPYGNIFRPDNFVFGQNGAGNNWAKGHYTEGAELIDSVLDVVRKEAENCDCLQGFQICHSLGGGTGSGMGTLLISKIREEYPDRMMLTFSVFPSPKVSDTVVEPYNATLSVHQLVENADECMVLDNEALYDIC
MeTubulin18	Manes.01G166100	3-211	210	98	0.466667	EILHIQGGQCGNQIGAKFWEVVCAEHGIDSTGRYQGNSDLQLERINVYYNEASCGRFVPRAVLMDLEPGTMDSIRSGTYGQIFRPDNFVFGQSGAGNNWAKGHYTEGAELIDSVLDVVRKEAENCDCLQGFQVCHSLGGGTGSGMGTLLISKIREEYPDRMMLTFSVFPSPKVSDTVVEPYNATLSVHQLVENADECMVLDNEALYDIC
MeTubulin19	Manes.14G124600	3-211	210	97	0.461905	EILHIQGGQCGNQIGAKFWEVICDEHGIDNTGKYSGDSELQLERINVYYNEASGGRYVPRAVLMDLEPGTMDSVRSGPFGQIFRPDNFVFGQSGAGNNWAKGHYTEGAELIDSVLDVVRKEAENCDCLQGFQVCHSLGGGTGSGMGTLLISKIREEYPDRMMLTFSVFPSPKVSDTVVEPYNATLSVHQLVENADECMVLDNEALYDIC
MeTubulin20	Manes.03G135500	59-219	162	43	0.265432	KIKVVGVGGGGNNAVNRMIGSGLQGVDFYAINTDSQALLQSAAQNPLQIGELLTRGLGTGGNPLLGEQAAEESKEAIANALKGSDLVFITAGMGGGTGSGAAPVVAQISKEAGYLTVGVVTYPFSFEGRKRSLQALEAIEKLQKNVDTLIVIPNDRLLDIA
MeTubulin21	Manes.03G098100	3-213	212	93	0.438679	EIISIHIGQAGIQVGNSCWELYCLEHGIQPDGMMPSDTSVGVAHDAFNTFFSETGSGKHVPRAVFVDLEPTVIDEVRTGSYRQLFHPEQLISGKEDAANNFARGHYTVGKEIVDLCLDRVRKLADNCTGLQGFLVFSAVGGGTGSGLGSLLLERLSVDYGKKSKLGFTIYPSPQVSTAVVEPYNSVLSTHSLLEHTDVAVLLDNEAIYDIC
MeTubulin22	Manes.10G087300	3-213	212	89	0.419811	ECISIHIGQAGIQVGNACWELYCLEHGIQPDGQMPSDKTVGGGDDAFNTFFSETGAGKHVPRAVFVDLEPTVIDEVRTGTYRQLFHPEQLISGKEDAANNFARGHYTIGKEIVDLCLDRIRKLADNCTGLQGFLVFNAVGGGTGSGLGSLLLERLSVDYGKKSKLGFTVYPSPQVSTSVVEPYNSVLSTHSLLEHTDVAVLLDNEAIYDIC
MeTubulin23	Manes.10G087200	3-77	75	28	0.373333	ECISIHIGQAGIQVGNACWELYCLEHGIQPDGQMPSDKTVGGGDDAFNTFFSETGAGKHVPRAVFVDLEPTVIDE

## Sheet: Table S8
Supplementary Table 8. Orthologous relationships between cassava.
Gene Name	Gene ID	Gene Name	Gene ID	Identity	Ka	Ks	Ka/Ks	S-Sites	N-Sites	Substitutions
MeTubulin18	Manes.01G166100	MeTubulin9	Manes.09G100400	83.36	0.0410495	2.10217	0.0195272	293.106	1038.89	248
MeTubulin4	Manes.02G123600	MeTubulin9	Manes.09G100400	83.98	0.0396798	2.15137	0.018444	294.03	1034.97	248
MeTubulin2	Manes.08G024800	MeTubulin10	Manes.09G055800	90.01	0.0608501	0.264896	0.229713	353.991	1095.01	143
MeTubulin12	Manes.06G058600	MeTubulin19	Manes.14G124600	92.28	0.00726523	0.424371	0.01712	294.678	1037.32	103
MeTubulin11	Manes.09G140200	MeTubulin15	Manes.15G108500	84.23	0.0251326	1.21228	0.0207317	315.288	1031.71	215
MeTubulin16	Manes.01G249000	MeTubulin6	Manes.05G025900	94.28	0.00963515	0.258688	0.0372462	322.225	1096.77	81
MeTubulin18	Manes.01G166100	MeTubulin4	Manes.02G123600	92.34	0.00866824	0.411659	0.0210568	296.715	1044.28	103

## Sheet: Table S9
Supplementary Table 9. RNA-seq data of 23 MeTubulin genes that were used in this study.
Gene ID	Gene Name	fec_0	fec_1	fec_2	fibrous_root_0	fibrous_root_1	fibrous_root_2	lateral_bud_0	lateral_bud_1	lateral_bud_2	leaf_0	leaf_1	leaf_2	mid_vein_0	mid_vein_1	mid_vein_2	oes_0	oes_1	oes_2	petiole_0	petiole_1	petiole_2	ram_0	ram_1	ram_2	sam_0	sam_1	sam_2	stem_0	stem_1	stem_2	storage_root_0	storage_root_1
Manes.08G061700	MeTubulin01	100.836	116.413	144.313	260.635	268.544	169.186	502.073	194.108	361.25	131.353	232.315	274.066	351.846	569.665	718.095	150.523	158.025	181.851	351.846	740.48	984.692	902.055	818.922	802.071	472.234	564.639	545.177	722.215	638.25	631.829	395.988	322.753
Manes.08G024800	MeTubulin02	22.5023	23.1332	18.8756	33.0946	31.7708	29.7622	40.9403	35.8342	36.7679	58.2134	71.7112	71.6596	43.7855	43.2475	41.6824	28.655	28.0328	27.4067	43.7855	33.9736	29.829	26.0375	25.1819	25.5096	26.7848	25.3439	27.9497	39.6635	31.282	38.0415	25.6082	22.4528
Manes.02G136200	MeTubulin03	20.5041	5.6588	13.36	25.0851	3.45257	5.22679	21.8573	15.2559	21.7893	40.4891	20.9071	31.2774	49.3977	34.122	31.0499	6.5831	5.42286	7.95228	49.3977	102.969	146.527	16.625	32.6229	21.877	37.2366	69.1793	49.642	128.173	146.864	114.901	100.765	68.6411
Manes.02G123600	MeTubulin04	67.0166	98.9284	66.932	67.8056	56.2541	70.1383	111.52	95.4444	91.7726	129.322	161.649	95.9667	104.275	145.362	138.895	17.325	16.7012	21.4095	104.275	246.132	176.844	141.239	190.779	197.151	65.4999	74.8936	63.0307	123.214	153.395	108.236	100.325	76.9901
Manes.05G200200	MeTubulin05	28.4905	31.3836	26.2833	30.9336	16.7508	13.3735	42.8357	37.3688	52.0657	30.3321	37.2575	49.5894	36.5026	51.9808	78.8642	47.5501	58.7011	61.5308	37.2568	57.9839	70.8904	49.538	41.4775	52.2086	50.249	38.3025	42.6388	39.2775	57.4666	50.3823	56.6704	50.6853
Manes.05G025900	MeTubulin06	18.8134	29.631	19.0955	76.8439	88.5439	46.3909	131.601	76.1822	107.321	112.229	241.238	129.898	183.519	244.58	240.796	17.0343	21.3011	16.8981	183.519	472.804	462.792	112.673	325.118	277.588	53.5172	76.1768	63.2999	577.788	292.786	323.021	106.199	115.454
Manes.05G147000	MeTubulin07	11.324	16.3653	16.7642	64.5111	7.1459	23.6925	45.5655	24.9517	65.0648	153.398	425.153	414.109	98.6624	221.261	251.987	8.03604	4.31389	7.91698	98.6624	232.698	345.127	24.9238	40.5101	69.8448	77.8341	107.893	75.3142	355.227	237.539	302.439	264.412	379.646
Manes.13G106300	MeTubulin08	20.3262	6.69481	9.83399	29.9036	16.8847	17.8744	28.7226	8.71974	25.6565	69.4763	96.6552	79.8972	39.0071	65.1956	53.5304	17.3754	16.7656	27.3679	39.0071	119.004	155.892	282.491	100.244	304.888	35.8693	55.983	43.4022	58.564	186.726	243.257	81.1554	221.046
Manes.09G100400	MeTubulin09	0.603245	0.973906	0.473462	0.794614	1.42855	0.796711	1.42334	0.877077	1.23599	9.99567	6.77228	7.03177	4.94054	5.04139	5.30092	0.433723	0.425149	0.616366	4.94054	1.18446	1.2809	0.357656	1.30753	0.995526	0.72725	0.843788	2.02332	1.64599	1.09926	1.16722	0.668508	0.387373
Manes.09G055800	MeTubulin10	11.5255	15.3771	13.9911	24.2181	27.6404	24.0771	27.1551	31.1024	29.5767	27.7359	20.4452	28.6027	30.8444	24.6781	23.2481	18.9781	16.9	15.8071	30.8444	31.8504	26.2505	22.7219	16.4879	27.0992	21.4949	24.6868	30.0913	35.5606	33.8167	34.254	47.3037	42.6338
Manes.09G140200	MeTubulin11	14.8757	11.9542	17.3111	57.1264	64.2605	30.4299	23.2628	20.2694	24.5174	126.742	115.274	109.597	93.1876	89.2659	89.8143	11.3919	10.1452	10.6845	93.1876	96.5221	118.084	25.8659	60.6341	28.5627	23.8469	11.4806	20.0844	89.6496	51.4378	71.2277	90.3716	136.746
Manes.06G058600	MeTubulin12	29.7475	41.3232	30.7715	34.2282	43.9366	30.3422	42.3204	35.1643	32.2592	80.8762	78.2831	64.7623	50.7125	67.9658	66.441	20.2176	23.7306	27.1809	50.7125	38.5767	42.7655	19.9403	39.0519	28.2529	28.0704	33.6088	28.9455	54.0372	53.3785	45.8846	51.8849	61.5455
Manes.06G007200	MeTubulin13	3.67675	4.64068	3.90527	0.389714	0.377013	0.209937	2.17389	0.40451	1.10729	3.09605	2.63982	4.49427	2.03471	1.31344	1.91747	0.187532	0.274758	0.310626	2.03471	0.310598	0.535349	0.4695	0.317814	0.523818	0.638455	0.72725	0.116046	0.73633	0.246076	0.411448	0	0.0729214
Manes.06G147900	MeTubulin14	210.119	241.084	210.407	45.1983	45.9138	57.9474	240.232	48.87	153.45	57.1484	140.605	116.736	54.9652	77.58	82.6893	101.295	112.885	109.44	54.9652	115.833	131.576	430.226	380.224	320.714	207.253	283.78	267.359	118.601	129.61	135.948	81.7831	68.9072
Manes.15G108500	MeTubulin15	27.868	35.8755	27.2106	86.8413	92.8257	60.427	48.9411	33.3407	41.7544	74.9407	117.243	86.9266	74.0452	97.6972	104.256	20.9931	16.8891	21.3923	74.0452	101.727	111.383	60.9162	183.953	90.744	48.4411	56.1128	49.5362	131.298	64.3819	98.3546	68.6142	76.8477
Manes.01G249000	MeTubulin16	14.4751	19.456	17.4137	10.2025	12.306	8.78126	21.3569	12.1866	17.6176	10.1368	10.9945	12.2382	11.5439	11.3827	12.2772	13.0835	11.1975	12.4523	11.5439	19.3514	18.8811	29.465	16.0169	19.2146	24.2069	27.6285	27.1432	23.3904	13.1184	15.0594	7.65952	6.37376
Manes.01G061400	MeTubulin17	0.726087	0.438529	0.330938	24.1379	10.4882	10.999	70.7906	69.9598	57.6794	139.165	204.176	123.427	203.012	222.293	145.465	2.7642	2.38504	2.41033	203.012	393.124	401.927	48.6822	224.911	206.196	15.2894	26.5238	13.644	427.666	331.811	312.34	294.345	384.742
Manes.01G166100	MeTubulin18	113.183	122.11	126.007	7.43557	9.73802	13.5358	126.569	2.7294	67.6126	4.88344	10.8998	9.95511	6.12349	8.87746	10.9353	55.7426	50.9289	68.3775	6.12349	14.5017	17.3621	136.823	108.727	99.7007	133.646	139.624	142.954	30.0709	7.48928	13.396	6.26728	2.36228
Manes.14G124600	MeTubulin19	29.2604	39.6343	27.18	54.2411	59.1583	36.3688	48.6942	49.9016	43.5584	35.0994	55.8662	57.2897	66.4424	80.43	90.6739	28.8453	23.3168	32.8655	66.4424	118.759	133.807	43.7971	62.1149	51.8984	51.7031	52.0453	50.5067	75.712	101.662	92.5318	60.9011	49.0914
Manes.03G135500	MeTubulin20	36.3042	42.0927	35.1568	15.908	17.6076	14.9452	25.6208	20.0164	24.9612	81.7959	108.896	100.075	44.7292	47.886	44.8264	36.2828	35.3581	31.9833	44.7292	21.6199	22.3031	43.2697	23.0849	33.4471	29.7227	34.2381	34.6789	23.1508	15.1859	17.4886	13.5578	9.84776
Manes.03G098100	MeTubulin21	56.1217	91.962	52.4618	90.2088	105.502	59.9743	86.6761	47.2089	64.7396	115.559	205.12	151.708	99.0751	154.85	160.003	39.1892	37.4793	39.2036	99.0751	161.571	166.883	89.8005	216.746	126.709	86.2842	99.0844	88.8138	194.75	87.8382	122.474	54.0085	51.6639
Manes.10G087300	MeTubulin22	219.935	253.819	263.383	151.998	155.282	136.112	792.925	285.279	519.337	341.094	809.116	490.485	628.867	988.131	870.056	194.046	218.512	248.372	628.867	1638.54	1331.83	734.397	907.828	793.919	462.638	588.076	477.409	1327.41	1053.72	1064.02	516.547	465.625
Manes.10G087200	MeTubulin23	303.812	364.744	358.745	296.097	314.079	197.304	435.72	253.699	376.174	170.2	494.746	430.461	353.111	667.648	625.232	320.394	335.434	341.758	353.111	1299.74	1100.24	1142.7	1047.71	1003.65	389.181	465.045	398.444	1161.49	828.488	842.321	592.709	426.998
